# Supplementary material for: Analysis of the Status and Trends of Chinese Clinical Practice Guideline Development Between 2010 and 2020: A Systematic Review
Source: Front Med (Lausanne). 2021 Nov 2;8:758617. doi: 10.3389/fmed.2021.758617 (PMC8593334; doi:10.3389/fmed.2021.758617)
Supplement: Supplementary file 1 [file Table_1.XLSX]

## Sheet: raw data
Year Item	CPGs	Number	Multidisciplinary development teams	Systematic literature searching	Quality evaluation of included literature	Recommendations based on evidence of systematic reviews	Clear criteria of grading quality of evidence and strength of recommendations used	The factors (such as feasibility, economy, security, equity, acceptability, values and preferences of the patient(s) )being considered in the formulation of each recommendation.	Clear, precise and actionable recommendations	The level of evidence designated	The strength of recommendations presented	The conflicts of interest declared
2010	EB-CPGS	53	1	2	0	5	8	0	9	8	6	0
	CB-CPGs	76	1	1	0	6	4	0	11	8	6	0
2011	EB-CPGS	124	20	6	2	12	13	1	14	15	12	10
	CB-CPGs	87	12	0	0	24	4	0	7	5	3	0
2012	EB-CPGS	32	2	4	1	6	8	0	9	8	9	1
	CB-CPGs	79	1	0	0	21	6	0	10	10	5	1
2013	EB-CPGS	67	2	3	1	7	10	0	14	13	11	0
	CB-CPGs	35	1	0	0	6	3	0	12	9	4	0
2014	EB-CPGS	38	1	4	4	4	8	0	9	7	8	1
	CB-CPGs	77	3	0	0	16	18	0	23	16	18	1
2015	EB-CPGS	98	3	5	12	29	20	1	35	30	33	3
	CB-CPGs	97	0	1	5	28	18	0	20	17	17	1
2016	EB-CPGS	144	20	22	18	68	40	11	65	55	60	28
	CB-CPGs	147	0	10	0	67	16	0	31	17	20	17
2017	EB-CPGS	115	20	26	24	57	30	10	49	33	40	27
	CB-CPGs	144	1	3	1	47	13	0	33	14	15	6
2018	EB-CPGS	107	7	7	19	35	33	3	41	38	40	14
	CB-CPGs	167	8	5	6	61	14	0	33	15	17	14
2019	EB-CPGS	160	19	30	5	72	46	6	63	45	55	81
	CB-CPGs	305	17	39	3	115	39	3	98	39	47	131
2020	EB-CPGS	189	22	29	24	79	69	23	79	78	75	95
	CB-CPGs	313	6	6	1	106	53	4	88	44	51	63
