# Supplementary material for: Analysis of the Status and Trends of Chinese Clinical Practice Guideline Development Between 2010 and 2020: A Systematic Review
Source: Front Med (Lausanne). 2021 Nov 2;8:758617. doi: 10.3389/fmed.2021.758617 (PMC8593334; doi:10.3389/fmed.2021.758617)
Supplement: Supplementary file 2 [file Table_2.XLSX]

## Sheet: Sheet1
Year (GRADE)	Multidisciplinary development teams	Systematic literature searching	Quality evaluation of included literature	Recommendations based on evidence of systematic reviews	The factors (such as feasibility, economy, security, equity, acceptability, values and preferences of the patient(s) )being considered in the formulation of each recommendation.	Clear, precise and actionable recommendations	The level of evidence designated	The strength of recommendations presented	The conflicts of interest declared	CPGs
2010	0	0	0	1	0	1	1	1	0	1
2011	1	0	1	0	1	2	2	1	0	2
2012	0	0	0	0	0	0	0	0	0	0
2013	0	0	0	0	0	0	0	0	0	0
2014	1	1	1	3	0	10	8	10	1	10
2015	1	3	9	11	1	17	18	18	0	18
2016	5	10	7	22	3	25	26	25	12	26
2017	4	6	5	10	0	14	14	14	2	14
2018	5	5	14	16	3	24	24	24	7	24
2019	8	12	3	31	5	42	39	42	28	42
2020	23	24	19	35	19	51	53	53	32	55
Sum	48	61	59	129	32	186	185	188	82	192
	0.25	0.317708	0.307292	0.671875	0.166667	0.96875	0.963542	0.979167	0.427083
Year (NO-GRADE)	Multidisciplinary development teams	Systematic literature searching	Quality evaluation of included literature	Recommendations based on evidence of systematic reviews	The factors (such as feasibility, economy, security, equity, acceptability, values and preferences of the patient(s) )being considered in the formulation of each recommendation.	Clear, precise and actionable recommendations	The level of evidence designated	The strength of recommendations presented	The conflicts of interest declared	CPGs
2010	2	3	0	10	0	19	15	11	0	128
2011	31	6	1	36	0	19	18	14	10	209
2012	3	2	1	27	0	19	18	14	2	111
2013	3	3	1	13	0	26	22	15	0	102
2014	3	3	3	17	0	22	15	16	1	105
2015	2	3	8	47	0	38	29	32	4	177
2016	15	22	11	112	9	71	46	55	33	265
2017	17	23	20	94	9	68	33	41	31	245
2018	10	7	11	80	0	50	29	33	21	250
2019	28	57	5	156	4	119	45	60	185	423
2020	5	11	6	150	8	116	69	73	126	447
Sum	119	140	67	742	30	567	339	364	413	2462
	0.0483347	0.0568643	0.0272136	0.301381	0.0121852	0.230301	0.137693	0.147847	0.16775
